# Supplementary material for: Development and application of a fluorescent immunochromatographic assay for metabolite G-DCA quantification in ICP
Source: J Lipid Res. 2026 Apr 16;67(5):101039. doi: 10.1016/j.jlr.2026.101039 (PMC13202283; doi:10.1016/j.jlr.2026.101039)
Supplement: Supplementary Material 2 — Clinical information and G-DCA level data. [file mmc2.xlsx]

## Sheet: Clinical Data(Control)
No.	Maternal age	TBA (μmol/L)	TBIL (μmol/L)	DBIL (μmol/L)	ALT (IU/L)	AST (IU/L)	Gestational weeks (Delivery)	Newborn weight (g)
1	29	3.4	4.7	1.56	6.8	14.2	39.5	3100
2	32	2.7	18.7	3.92	4.7	7.8	40.3	3550
3	26	2.1	8.2	2.51	7.3	17.6	39.1	3550
4	25	0.9	6.7	1.11	7.9	21.6	40.4	3470
5	27	1.6	7.3	1.28	8.7	10.3	38.4	3300
6	29	4.5	5.8	1.34	10.1	16.2	39.1	3400
7	34	2.8	14	2.59	5.2	11.4	38.3	3360
8	32	0.9	7.9	1.89	11.5	20.8	39.5	3470
9	35	4.2	11.9	1.91	7.6	14.1	39.6	3370
10	29	0.8	6.9	1.01	17.4	19.5	39	3045
11	27	1.4	9.9	1.82	13.3	13.7	41.2	3130
12	38	1.8	7.1	1.22	8.4	13.6	40.1	3300
13	37	3.5	6.4	1.95	7.3	16.8	39.1	3770
14	32	3.2	7.9	1.5	13.7	18.1	38.2	3000
15	32	1.8	5.6	1.46	15.7	21.9	40.1	3630
16	25	2
17	34	1.6	7.5	2.43	9.2	14.3	40.6	3500
18	30	3.5	6.5	2.25	9.4	21.4	39.5	3580
19	34	1.8	5.6	1.16	9.2	12	34.4	3050
20	35	4	10.7	1.99	8.5	13.4	40	3800
21	31	2.7	11.6	1.95	14.3	23.4	40.4	3880
22	25	1	5	2.9	9.3	14.4	40.6	3830
23	35	2.7	8.2	2.78	8.8	12.2	39.3	3700
24	28	1.1
25	33	2.5	13.4	2.02	8.2	21.1	38.1	3020
26	33	6.4	7.3	3.27	10.4	16.9	38.6	4170
27	29	2.2	5.6	1.73	7.2	15.6	40.2	3500
28	31	0.5	9.2	1.63	6.4	14	40.6	3250
29	31	2.1	10.7	2.38	8	12.9	38.6	3830
30	33	3.1	4	1.6	10	19.7	39.3	3660
31	32	3.4	10.8	3.81	12.5	23.4	40.2	3650
32	35	1.9	6.4	1.01	15.5	23.8	39.4	3520
33	32	1.5	7.5	2.14	12.8	19	41.1	3730
34	25	2.1	6.8	1.85	13.1	17.1	40.6	3630
35	31	0.6	7.3	1.29	8	15.3	39.2	3200
36	24	1.2	4.3	1.78	20.7	22.6	39.1	3110
37	28	2.2	6.4	1.94	23.7	26.1	39.2	3750
38	26	2.6	5.5	1.87	8.8	19.2	38.4	3530
39	28	1	7.9	1.87	12.5	12.9	39.2	3020
40	36	1.8	14.1	2.4	8.8	14.4	38.6	3850
41	31	2.3	7.6	3.15	5.6	15.2	40	3670
42	22	1.3	7.9	1.42	8.5	19.7	40.1	3380
43	26	3.6	6.2	2.42	10.3	11.8	40.3	3200
44	29	3.5	5.5	1.84	6.9	12	40.5	3530
45	25	2.8	4.3	1.78	20.7	22.6	39.1	3110
46	34	3	8.1	1.57	6.8	12.1	36.5	2830
47	30	4.4	6.5	2.25	10.4	18.2	39.3	3500
48	34	3.7	6.7	1.78	18.2	20.4	40.4	3100
49	33	1	8.8	2.01	17.5	26.2	38.1	3830
50	34	1.6	11.7	1.95	9.5	15.3	38	3100
51	24	1.4	5.9	1.29	15.3	18.4	40	3000
52	29	1.7	7.3	1.59	12.7	15	41.2	3000
53	30	1.8	6.4	1.39	4.9	11.3	39.6	3410
54	25	1.6	9.2	1.95	4.6	10.3	40	3280

## Sheet: Clinical Data(ICP)
No.	Maternal age	TBA (μmol/L)	TBIL (μmol/L)	DBIL (μmol/L)	ALT (IU/L)	AST (IU/L)	Gestational weeks (Delivery)	Newborn weight (g)
1	27	26.9	6	1.82	20.2	20.6	40.4	2950
2	30	18.3	7.3	1.85	3.2	14.3	39.2	2900
3	28	17.1	7.8	2.04	25.5	29.7	39	3030
4	33	18.8	6.1	1.84	7.5	14.8	40.3	3270
5	34	18.9	8.8	2.97	21.1	23.4	37.6	3210
6	26	16.3	10.7	2.49	55.2	31.3	39.3	3100
7	29	26.9	6.6	2.95	287.4	134	36.4	3050
8	28	25.1	54	1.82	13.1	24.8	40	3230
9	26	19.5	9.5	1.79	21.2	35.3	37.6	3380
10	32	18.6	11.3	3.29	16.8	16.8	39.5	4230
11	29	28.3	9.5	2.53	5.8	14.5	38.1	2760
12	26	23.2	5.7	2.22	5.5	12.8	39.5	3570
13	27	33.4	7	1.53	6	15	36.5	2380
14	32	46.7	6.6	2.69	6.5	11.2	36.3	2750
15	37	28	9.3	1.81	7.4	17.7	38.2	2790
16	32	49.4	6.47	1.93	157.4	154.3	38.1	2750
17	37	23.1	10.7	2.64	18.4	23.6	39.2	3130
18	30	39	7.6	2.04	23	20.5	38.4	2980
19	35	84.5	7.4	1.69	16	22.2	37.1	2910
20	27	26.9	11.2	6.02	122.1	60.5	37.3	3080
21	27	24.6	13.7	3.6	23.3	23.9	38.6	3380
22	27	185.88
23	26	94.5	27.9	12.74	250.3	144.6
24	30	62.4	5.3	1.77	32.7	31	36.3	2180
25	33	28.5	10.6	2.53	79	17.3	39	3110
26	27	29.5	8.2	2.18	5.6	12
27	27	33.4	5.8	1.91	15.6	19.2	39.2	3420
28	36	46.7	9.7	2.02	11.9	21.3	36.6	3020
29	27	57.4	13.7	3.86	6.5	19.2
30	32	28	9.5	3.24	6.4	15.4	36.2	3170
31	35	45.2
32	36	49.4	9.7	2.02	11.9	21.3	36.3	3020
33	32	23.6	10.5	3.23	59.4	35.5	38.6	3600
34	27	29.8	8.6	2.1	6.6	22.5	38.6	2550
35	25	26.7	7	1.46	8.9	14.5	39.4	3140
36	27	31.8	6.9	1.89	7.7	14.6	40.4	3220
37	34	39.3
38	32	34.5	8	2.45	7.6	14
39	29	33.1	7.3	2.9	184.7	69.1	36.4	3050
40	34	29.3	5.8	2.23	19.6	17.9	39.6	2850
41	23	60.8	9.8	2.25	6.2	18.5	39.3	3200
42	35	27.3	9.7	3.65	44.6	32.7	40	2980
43	33	27.6	10	2.5	56.1	40.9	37.3	2940
44	26	47.5	27.9	16.06	44.1	52.4	37	2680
45	21	54.7	9.5	4.2	132.9	108.2	32.5	1970
46	28	152.5	24.8	16.81	260.8	181.3	32.1	1380
47	29	165.6	12.8	7.09	237.3	172.7	33	1910
48	28	17.6	8.7	3.33	54.1	41.6	37.3	1880
49	28	30.7	6.8	2.49	15.7	23.3	36.6	2470
50	28	33.9	9.9	2.4	6.5	15.7	34.2	2620
51	27	23.9	7	2.34	10.6	16.8	39	2980
52	37	40	9.7	3.06	78.1	31.4	40.2	3350
53	39	17.6	10.1	1.93	18.6	14	39.6	3410
54	27	11.1	7.1	1.95	4.7	10.8	41.2	3680
55	28	13.8	9.2	1.87	6.9	14.9
56	34	33.6	14.9	3.8	7.2	18.3	36.3	3350
57	32	23.4	8.2	1.45	31.4	27.8	40.1	3630
58	33	10.01	6.5	3.03	10	16.7	39	2630
59	28	67.9	7.2	1.83	5.4	16.9	39.5	3000
60	37	10.7	10.2	1.84	7.2	11.1	36.6	3050
61	27	43.8	7.3	1.39	18.3	23.1	38.6	3640

## Sheet: Clinical cohort studies
The first trimester G-DCA(ng/ml)			The second trimester G-DCA (ng/ml）			The third trimester G-DCA（ng/ml）
Control	ICP		Control	ICP		Control	ICP
28.33	73.73		48.08	78.82		67.57	82.56
23.83	59.51		12.47	80.88		52.91	86.88
18.03	44.37		48.8	78.64		36.68	80.87
6.43	11.21		72.02	80.02		8.06	94.24
5.53	8.65		98.8	91.71		8.21	105.8
22.62	57.49		53.42	69.43		162.17	76.28
18.58	45.94		57.69	68.94		53.13	84.15
11.59	25.98		71.57	69.43		18.26	76.32
13.04	29.82		109.24	95.3		159.75	121.58
33.81	89.46		44.5	89.83		25.26	93.59
27.81	72.29		66.11	82.02		8.02	88.43
8.81	16.61		59.27	63.4		27.77	68.54
6.13	10.36		62.48	160.89		84.81	222.43
13.56	31.59		46.88	152.15		59.42	220.86
5.7	9.13		63.46	216.96		28.66	279.92
13.54	31.54		55.38	117.42		34.87	170.6
25.31	63.75		7.89	104.96		50.34	128.72
37.08	98.8		64.69	115.93		88.42	161.83
14.04	32.96		67.6	211.17		31.43	323.99
16.92	41.2		102.28	77.63		120.43	83.64
22.13	56.08		22.87	67.52		43.29	71.25
35.19	93.39		57.6	223.85		50.32	432.97
15.17	36.2		42.37	136.13		48.65	286.81
19.87	49.62		34.37	130.48		27.09	158.34
20.94	52.69		20.86	112.22		45.27	150.18
22.09	55.97		12.71	131.55		174.31	134.43
14.14	33.24		55.22	139.34		30.22	141.69
21.36	53.89		19.22	168.92		5.47	185.53
14.78	35.09		33.19	110.19		36.87	263.23
4.57	5.91		50.47	128.02		53.42	132.21
23.59	60.25		23.7	160.14		70.34	173.92
29.34	76.67		103.4	62.74		12.64	223.1
8.51	15.75		93.73	81.57		30.18	65.89
14.59	34.54		66.78	70.28		23.41	96.78
35.08	40.05		85	98.05		20.54	81.25
37.4271	11.49		80.26	115.25		12.76	102.35
27.86	42.56		14.51	137.48		9.43	152.4
24.71	48.72		60.69	117.21		38.65	147.62
14.31	36.22		33.19	75.65		10.19	139.42
9.64	12.84		63.81	72.5		19.22	79.54
16.58	55.41		38.16	81.24		40.24	83.47
12.84	46.25		50.55	85.36		13.47	87.65
11.49	25.86			87.35		90.15	89.12
35.08	43.35			174.31		83.73	113.63
24.71	55.46			274.64		50.65	268.62
42.56	96.07			144.82		62.13	440.52
26.84	86.65			97.67		134.26	387.46
31.76	37.43			88.33		65.53	188.72
48.23	35.12			84.45		7.65	121.43
51.98	231.41			65.87		28.75	102.42
						18.46	82.31
						34.63	70.27
						22.03	38.08
						27.68	18.66
							23.43
							86.31
							69.12
							13.43
							176.75
							15.29
							111.51
